# Supplementary material for: An Efficient CRISPR/Cas9 Genome Editing System for a Ganoderma lucidum Cultivated Strain by Ribonucleoprotein Method
Source: J Fungi (Basel). 2023 Dec 5;9(12):1170. doi: 10.3390/jof9121170 (PMC10745038; doi:10.3390/jof9121170)
Supplement: Supplementary file 1 [file jof-09-01170-s001.zip]

Archive with 1 entries (1 files):
- jof-2722425-supplementary.pdf
